# Supplementary material for: A Review on Bioactive Anthraquinone and Derivatives as the Regulators for ROS
Source: Molecules. 2023 Dec 17;28(24):8139. doi: 10.3390/molecules28248139 (PMC10745977; doi:10.3390/molecules28248139)
Supplement: Supplementary file 1 [file molecules-28-08139-s001.zip]

Archive with 1 entries (1 files):
- molecules-2729236-supplementary.pdf
